# Supplementary material for: Rebalancing of actomyosin contractility enables mammary tumor formation upon loss of E-cadherin
Source: Nat Commun. 2019 Aug 23;10:3800. doi: 10.1038/s41467-019-11716-6 (PMC6707221; doi:10.1038/s41467-019-11716-6)
Supplement: Supplementary file 9 — Source Data [file 41467_2019_11716_MOESM9_ESM.xlsx]

## Sheet: Fig 1g
	Wcre;mTmG	Wcre;Cdh1F/F;mTMG
	0	87
	0	67
	0	83
	0	81
	0	74
	0	86
	0	71
	0	70
	0	60

## Sheet: Fig 1h
	3 Months	5 Months	12 Months
	27.68	26.84	19.44	Mouse 1
	29.8	20.53	23.68
	33.98	26.09	22.16
	27.75	19.91	24.82
	18.48	21.97	22.42
	26.63	22.95	15.61
	18.99	16.2	18.99
	30.2	21.77	25.84
	24.55	25.66	21.5
	22.62	22.81	22.62
	26.1	18.15	26.19	Mouse 2
	19.61	21.54	22.64
	23.99	20.64	22.68
	23.15	23.48	22.28
	27.69	19.8	24.24
	26.19	24.24	22.35
	21.85	23.2	20.66
	30.11	21.64	20.63
	19.15	26.67	22.87
	30.6	22.95	29.12
	24.24	36.79	23.44	Mouse 3
	25.03	23.86	24.66
	26.17	25.48	24.78
	21.64	23.13	24.91
	21.33	19.29	18.23
	18.07	28.47	23.27
	28.22	19.26	19.27
	29.69	19.73	17.67
	27.19	16.61	24.62
	18.52	20.03	16.48

## Sheet: Fig 2c
	Wcre;mTmG	Wcre;Cdh1F/F;mTMG
	22.2	85.7
	30	85.7
	40	100
	0

## Sheet: Fig 2d
	Wcre;mTmG	Wcre;Cdh1F/F;mTMG
	0	75
	33.3	66.7
	50	90
	30

## Sheet: Fig 2f
	Wcre;mTmG	Wcre;Cdh1F/F;mTMG
	3.3	30
	7.1	25
	0	0
	7.4	50
	0	50
	5.7	0
	11.1	33.3
	14.3	28.6
	11.1	71.4
	5.4	57.1
	7.4	40.9
	6.7	27.3
	6.4	20
	8.3	25
	3.8	25
	2.4	50
	0	33.3
	2.3	50
	0	23.1
	0	38.2
	2.2	36.8
	2.9	17.9
	6.7	27.3
	0	18.5
	2.1	27.6
	4.3	26.1
	0	18.8
	17.6	25.7
	4.4	10
	9.4	6.1
	0	19.5
	0	14.3
	6.3	9.4
	0	18.8
	3	26.7
	0	15.6
	3.3	30
	0	26.3
	0	25
	3.3	33.3
	0	23.8
	9.4	20
	7.1	38.5
	0	28.6
	0	22.2
	2.1	17.9
	0	16.7
	4.2	33.3
	0	40
	0	56.3
	5.9	16.7
		40
		19
		30.8
		23.1
		20
		20
		16.7
		40
		20.7

## Sheet: Fig 3d
	Control			Y27632			Blebbistatin
	Wcre;mTmG	Wcre;Cdh1F/F;mTMG		Wcre;mTmG	Wcre;Cdh1F/F;mTMG		Wcre;mTmG	Wcre;Cdh1F/F;mTMG
	0.733025	0.781524		0.89	1.48		1.10553	1.6625
	1.17783	0.677598		0.95	1.61		1.00829	1.6413
	1.08915	0.71224		1.15	1.46		0.886177	1.73293
	0.516926	0.118939		0.83	1.488		1.11446	1.84077
	1.48033	0.090576		1.11	1.479		0.905172	2.1446
	1.00274	0.133577		1.06	1.401		0.980368	1.99247
	0.873418	0.683544		1.142	0.864		1.89682	0.618441
	1.26582	0.670886		0.999	1.399		0.489023	1.70351
	0.860759	0.683544		0.86	1.168		0.61416	1.97486

## Sheet: Fig 3j
	WT		CDH1F/F
	-Y27632	+Y27632	-Y27632	+Y27632
	1.06161	2.44346	0.20605	2.44536
	0.959297	2.52407	0.168831	2.62227
	0.979094	2.38708	0.180551	2.6758

## Sheet: Fig 3m
		WT	CDH1F/F
	N1	0.51111	1.07463
	N2	0.103053	0.665821
	N3	0.498177	0.723891

## Sheet: Fig 4b
	0	0,1	0,25	0,5	1	5	10	20	40	Blebbistatin (µM)
	0.830156	0.752166	1.33102	2.42461	15.6603	27.0087	23.9341	14.7314	13.2357
	0.82669	0.701906	0.934142	2.51993	25.2981	35.8232	31.2478	20.0468	18.6638
	1.80416	1.62738	4.48007	12.7227	41.8908	41.7626	30.5095	26.1976	8.87868
	0.69844	0.788561	0.948007	1.9792	11.2097	31.0468	18.7868	15.2444	1.11958
	0.823224	0.819757	0.901213	1.31022	6.63431	32.2825	24.6742	16.6343	2.29983
	1.07279	1.09012	1.31022	3.49567	17.5511	29.8475	25.1577	20.2998	1.4662
	1.08319	1.58232	3.52166	10.8995	38.636	40.9983	31.9844	4.18371	1.31022
	0.939341	1.31369	1.42114	3.68631	13.7643	36.9965	31.1906	5.14385	1.10052
	0.92201	1.10919	1.81109	6.19584	30.5667	39.4125	30.0884	7.70191	1.2565

## Sheet: Fig 4d
	0	1	5	10	50	100	200	500	1000	2000	5000	10000	H1152 (nM)
	0.844828	0.75	0.841379	0.741379	1.10862	2.45862	17.1155	34.7948	37.0121	22.0241	0.824138	0.837931
	0.834483	0.710345	0.744828	0.853448	0.956897	1.8	16.3845	47.1052	45.8207	29.8845	1.66552	1.02759
	1.43621	1.24483	1.32759	1.56035	4.43276	13.5414	45.8983	54.3379	52.3983	39.7604	1.36724	1.18965
	0.944828	0.924138	0.734483	0.910345	1.07069	1.43965	5.88793	34.769	37.6259	25.3776	1.20517	0.860345
	0.889655	0.837931	0.736207	0.837931	1.37241	0.998276	2.7	31.4138	36.7621	28.1862	1.98793	1.10172
	0.944828	0.967241	0.998276	0.996552	1.68276	2.79483	13.3569	39.9724	38.0328	32.9397	17.4276	1.14828
	1.06724	0.958621	0.85	1.35345	3.26897	11.7793	37.1155	48.6121	46.8293	43.681	1.67241	1.07586
	0.944828	0.97931	0.837931	0.784483	1.49138	3.62759	24.4224	42.4	46.0638	38.5379	17.7086	0.92069
	1.0931	1.08276	0.941379	0.932759	2.37241	7.31034	29.7586	43.3517	44.5672	36.1966	1.12241	0.827586

[truncated: 15 more sheets: Fig 5d, Fig 5f, Fig 5i, Fig 5k, Fig 6c, Fig 6e, Fig 6h, Fig 6i, Fig 6k, Fig 7b, Fig S3a, Fig S3b, Fig S3c, Fig S4b, Fig S6b]
